# Supplementary material for: Mouse Mesenchymal Progenitor Cells Expressing Adipogenic and Osteogenic Transcription Factors Suppress the Macrophage Inflammatory Response
Source: Stem Cells Int. 2017 Jan 16;2017:5846257. doi: 10.1155/2017/5846257 (PMC5278224; doi:10.1155/2017/5846257)
Supplement: Supplementary file 1 — is an excel file which includes the run file for the PrimePCR mesenchymal stem cells (SAB target list, Bio-Rad) gene array (sheet 1), the raw data with analysis notations (sheet 2), and a summary of expression differences (sheet 3). [file 5846257.f1.xlsx]

## Sheet: PrimePCR_Mesenchymal stem cells
Plate Header
Filed	Data
Version	1000
Plate Size	96
Plate Type	BR White
Scan Mode	SYBR/FAM Only
Run ID
Run Notes	Mesenchymal stem cells (SAB Target List) M96 - July 14 2015
Run Protocol	METHOD CALC;HOTLID 105,30;VOLUME 20;TEMP 95.0,120;TEMP 95.0,5;TEMP 60.0,30;PLATEREAD #h3F;GOTO 2,39;TEMP 95.0,5;TEMP 65.0,31;TEMP 65.0,5;INC 0.5;RATE 0.5;PLATEREAD #h3F;GOTO 8,60;END;
Data File
TBD
Plate Data
Well	Experimental Cq	Gene Name	Gene Symbol	Species	Gene Description	Gene Aliases	RefSeq Accession No	UniGene ID	Ensembl ID	Unique Assay Id	Entrez Gene ID	Splice Variant(s) Targeted	Amplicon Context Sequence	Amplicon Length	Chromsome location	Assay Design	Purification	Efficiency	R^2	Slope	Y-Intercept	cDNA Cq	cDNA Tm (Celsius)	Ch1 Dye	Ch2 Dye	Ch3 Dye	Ch4 Dye	Ch5 Dye	FRET	Sample Type	Sample Name	Ch1 Target Name	Ch2 Target Name	Ch3 Target Name	Ch4 Target Name	Ch5 Target Name	FRET Target Name	Biological Set Name	Replicate	Ch1 Quantity	Ch2 Quantity	Ch3 Quantity	Ch4 Quantity	Ch5 Quantity	FRET Quantity	Well Note	Ch1 Well Color	Ch2 Well Color	Ch3 Well Color
A1		ATP-binding cassette, sub-family B (MDR/TAP), member 1A	Abcb1a	Mus musculus	The membrane-associated protein encoded by this gene is a member of the superfamily of ATP-binding cassette (ABC) transporters. ABC proteins transport various molecules across extra- and intra-cellular membranes. ABC genes are divided into seven distinct subfamilies (ABC1 MDR/TAP MRP ALD OABP GCN20 White). This protein is a member of the MDR/TAP subfamily. Members of the MDR/TAP subfamily are inv…	Abcb1a	NC_000071.6,NT_039299.7	Mm.207354	ENSMUSG00000040584	qMmuCID0027076	18671	ENSMUST00000047753	AGAGGACCTTAAGGGAAGAGCAGACAAGAACTTCTCAAAGATGGGCAAAAAGAGTAAAAAGGAGAAGAAAGAAAAGAAACCAGCAGTCAGTG	92	5:8660675-8674698	Intron-spanning	desalted	95	0.9999	-3.44	35.66	26.38	79	SYBR						Unknown	Sample 1	Abcb1a
A2		Bone morphogenetic protein 2	Bmp2	Mus musculus	Description Not Available	Bmp2	NC_000068.7,NT_039207.8	Mm.103205	ENSMUSG00000027358	qMmuCID0014251	12156	ENSMUST00000028836	TGTGGAGACTCTCTCAATGGACGTGCCCCCTAGTGCTTCTTAGACGGACTGCGGTCTCCTAAAGGTCGACCATGGTGGCCGGGACCCGCTGTCTTCTAGTGTTGCTGCTTC	111	2:133553285-133554492	Intron-spanning	desalted	99	0.9999	-3.35	34.83	35.08	85.5	SYBR						Unknown	Sample 1	Bmp2
A3		Colony stimulating factor 3 (granulocyte)	Csf3	Mus musculus	Description Not Available	Csf3	NC_000077.6,NT_096135.6	Mm.1238	ENSMUSG00000038067	qMmuCED0004279	12985	ENSMUST00000038886	ATTCTCTCCACTTCCGAGTTTTGTTCTCCTGCTTAGAGCAGAGAGAGAAGGCTCTTGTGTCCTCCTGTGGAGGCCAGGGAAGGAGATGGGTAAATACCAAGTATTGATTCCTGCTGCTG	119	11:98703048-98703196	Exonic	desalted	96	0.9996	-3.42	36.62	27.67	82.5	SYBR						Unknown	Sample 1	Csf3
A4		Fucosyltransferase 4	Fut4	Mus musculus	Description Not Available	Fut4	NC_000075.6,NT_039472.8	Mm.63450	ENSMUSG00000049307	qMmuCED0002114	14345	ENSMUST00000061498	GTCACACAGTAGGTCTTCAGGCACCCTCCTCCACGAGTCACAGAAGAGGACCTTAATGCTTGG	63	9:14748626-14748718	Exonic	desalted	97	0.9997	-3.39	35.28	29.13	80.5	SYBR						Unknown	Sample 1	Fut4
A5		Histone aminotransferase 1	Hat1	Mus musculus	Description Not Available	Hat1	NC_000068.7,NT_039207.8	Mm.490264	ENSMUSG00000027018	qMmuCID0015923	107435	ENSMUST00000112122 ENSMUST00000028408	ACAGAAGCTACAGACTGGATATTAAAAGAAGACTAATTAGCCCTTACAAGAAAAAGCAGAGGGATCTTGCCAAGATGAAGAAATGCCTGAGACCAGAAGA	100	2:71438739-71441223	Intron-spanning	desalted	97	0.999	-3.41	34.73	18.82	79	SYBR						Unknown	Sample 1	Hat1
A6		Interleukin 10	Il10	Mus musculus	Description Not Available	Il10	NC_000067.6,NT_078297.7	Mm.874	ENSMUSG00000016529	qMmuCID0015452	16153	ENSMUST00000016673	GAGCAGGTGAAGAGTGATTTTAATAAGCTCCAAGACCAAGGTGTCTACAAGGCCATGAATGA	62	1:131022508-131024220	Intron-spanning	desalted	96	0.9976	-3.42	35.08	23.57	77.5	SYBR						Unknown	Sample 1	Il10
A7		Jagged 1	Jag1	Mus musculus	Description Not Available	Jag1	NC_000068.7,NT_039207.8	Mm.22398	ENSMUSG00000027276	qMmuCID0022326	16449	ENSMUST00000028735	ACAGGTCCCGCTATTGTAACAAGGATGGGGACTGCAGTCGTTGGTATTTTGAGTACAAATAGGCCCCTCCCAGCCTTCTTTGCAGACACAGGTGAAGGAGTCTCCATTGACCACGCAGGTACCTCCATTATGACAGGGGTTCGGCAGGCAGCTACTGTTTCTAGCTATATTACAGGTTGTTCCTTCCC	188	2:137087142-137088447	Intron-spanning	desalted	100	0.9996	-3.32	35.88	23.73	85	SYBR						Unknown	Sample 1	Jag1
A8		Nestin	Nes	Mus musculus	Description Not Available	Nes	NC_000069.6,NT_039240.8	Mm.331129	ENSMUSG00000004891	qMmuCID0023067	18008	ENSMUST00000090973 ENSMUST00000160694	AGTCTGGAAGTGGCTACATACAGGACTCTGCTGGAGGCTGAGAACTCTCGCTTGCAGACA	60	3:87973071-87974845	Intron-spanning	desalted	101	0.9997	-3.31	35.24	22.16	81	SYBR						Unknown	Sample 1	Nes
A9		Peroxisome proliferator activated receptor gamma	Pparg	Mus musculus	Description Not Available	Pparg	NC_000072.6,NT_039353.8	Mm.3020	ENSMUSG00000000440	qMmuCID0018821	19016	ENSMUST00000000450 ENSMUST00000171644	CCTGAAGCTCCAAGAATACCAAAGTGCGATCAAAGTAGAACCTGCATCTCCACCTTATTATTCTGAAAAGACCCAGCTCTACAACAGGCCTCATGA	96	6:115440034-115441583	Intron-spanning	desalted	99	0.9995	-3.34	35	24.34	80.5	SYBR						Unknown	Sample 1	Pparg
A10		SMAD specific E3 ubiquitin protein ligase 1	Smurf1	Mus musculus	Description Not Available	Smurf1	NC_000071.6,NT_039324.8	Mm.27735	ENSMUSG00000038780	qMmuCID0005926	75788	ENSMUST00000110677 ENSMUST00000085684 ENSMUST00000100461	CTCGGAACTTCACCATCAGGCGCTTCTTTAGGTCTTTTGGCCGCATCTTCATGATCTGGCGATACGACTCCTCAAATATCTCTTCTCTGGAGACTTCT	98	5:144889722-144891361	Intron-spanning	desalted	97	0.9986	-3.39	35	21.24	82	SYBR						Unknown	Sample 1	Smurf1
A11		Thymus cell antigen 1, theta	Thy1	Mus musculus	Description Not Available	Thy1	NC_000075.6,NT_039472.8	Mm.3951	ENSMUSG00000032011	qMmuCID0020812	21838	ENSMUST00000037353 ENSMUST00000114840 ENSMUST00000048375 ENSMUST00000023510	AAACTGCGGGCTTCAGCGCTGGGTGCAGCAACTGGAGGCGTTGGCGCACCAGGAGGAGGCTGCAGCTAGGGGAGTCCAGAATCCAAGTCGGAACTCTTG	99	9:44043392-44046000	Intron-spanning	desalted	101	0.9995	-3.3	35.17	24.08	88	SYBR						Unknown	Sample 1	Thy1
A12		TATA box binding protein	Tbp	Mus musculus	Description Not Available	Tbp	NC_000083.6,NT_039649.8	Mm.244820	ENSMUSG00000014767	qMmuCID0040542	21374	ENSMUST00000159197 ENSMUST00000162505 ENSMUST00000014911 ENSMUST00000147081 ENSMUST00000118001 ENSMUST00000143924 ENSMUST00000119879 ENSMUST00000155051 ENSMUST00000117593	GGAGAATCATGGACCAGAACAACAGCCTTCCACCTTATGCTCAGGGCTTGGCCTCCCCACAGGGCGCCATGACTCCTGGAATTCCCATCTTTAGTCCAATGA	102	17:15503049-15504325	Intron-spanning	desalted	97	0.9997	-3.4	35.74	21.36	84.5	SYBR						Unknown	Sample 1	Tbp
B1		Actin, beta	Actb	Mus musculus	Description Not Available	Actb	NC_000071.6,NT_039316.8	Mm.391967	ENSMUSG00000029580	qMmuCED0027505	11461	ENSMUST00000071555 ENSMUST00000106215 ENSMUST00000075161 ENSMUST00000121731 ENSMUST00000141904 ENSMUST00000078717 ENSMUST00000100497 ENSMUST00000167721 ENSMUST00000171419	CAACATAGCACAGCTTCTCTTTGATGTCACGCACGATTTCCCTCTCAGCTGTGGTGGTGAAGCTGTAGCCACGCTCGGTCAGGATCTTCATGAGGTAGTCTGTCAGGTC	109	5:142904472-142904610	Exonic	desalted	101	0.9996	-3.3	35.67	12.52	84	SYBR						Unknown	Sample 1	Actb
B2		Bone morphogenetic protein 4	Bmp4	Mus musculus	Description Not Available	Bmp4	NC_000080.6,NT_039606.8	Mm.6813	ENSMUSG00000021835	qMmuCID0006851	12159	ENSMUST00000074077 ENSMUST00000100676	TGGGATGTTCTCCAGATGTTCTTCGTGATGGAAACTCCTCACAGTGTTGGCTCGGCTGGCGGGACGCTCCGGGTACTCAAGCCCGGTTCCCTGGCTCTGCTCTTCCTCCTCCTCCTCCCCAGACTGGAGCCGGTAAAGATCCCTCATGTAATCCGGAATGACG	163	14:46384692-46385886	Intron-spanning	desalted	98	0.9998	-3.36	34.69	23	87.5	SYBR						Unknown	Sample 1	Bmp4
B3		Catenin (cadherin associated protein), beta 1	Ctnnb1	Mus musculus	This gene encodes not only an important cytoplasmic component of the classical cadherin adhesion complex that forms the adherens junction in epithelia and mediates cell-cell adhesion in many other tissues but also a key signaling molecule in the canonical Wnt signaling pathway that controls cell growth and differentiation during both normal development and tumorigenesis. The gene product contains…	Ctnnb1	NC_000075.6,NT_039482.8	Mm.291928	ENSMUSG00000006932	qMmuCID0006137	12387	ENSMUST00000007130 ENSMUST00000133689 ENSMUST00000178812	GAGTTACTCCACTCCAGGAATGAAGGCGTGGCAACATACGCAGCTGCTGTCCTATTCCGAATGTCTGAGGACAAGCCACAGGATTACAAGAAGCGGCTTTCAGTCGAGCTGACCAGTTCCCTCTTCAGGACAGAGCCAATGGCTTGGAATGAGACTGCAGATCTTGGACTGGACATTGGT	180	9:120957622-120958633	Intron-spanning	desalted	96	0.9996	-3.43	35.55	17.32	85.5	SYBR						Unknown	Sample 1	Ctnnb1
B4		Frizzled homolog 9 (Drosophila)	Fzd9	Mus musculus	Description Not Available	Fzd9	NC_000071.6,NT_039314.8	Mm.6256	ENSMUSG00000049551	qMmuCED0003225	14371	ENSMUST00000062572	TATTCCAGTCACAGCTTCCAGAGAAATGCCACAATAAATTACATCATTAAATAACTCTGCACTGGACC	68	5:135248938-135249035	Exonic	desalted	98	0.9994	-3.38	35.18	27.3	76	SYBR						Unknown	Sample 1	Fzd9
B5		Histone deacetylase 1	Hdac1	Mus musculus	Description Not Available	Hdac1	NC_000070.6,NT_039264.7,NT_187023.1	Mm.202504	ENSMUSG00000028800	qMmuCED0005088	433759	ENSMUST00000126977 ENSMUST00000143254 ENSMUST00000140448 ENSMUST00000127297 ENSMUST00000025079 ENSMUST00000094868 ENSMUST00000060187 ENSMUST00000168007 ENSMUST00000005749 ENSMUST00000028188 ENSMUST00000102597 ENSMUST00000074840	GGGAAGACAGGCAATATAAGTTTTTTTGTTTGCCCAAGATGGGTGGGAAGGTATAAACAGAACCAATCTAAAAATGGCTGCTATTACCCAAGCCTGAAAAGGGGTCCTAGGAGACCCAGACCCCTCCTAAAAAGTTTAACAGGGGCATCTTAGCAGAGCTCCTAAGCAGGCACTTGGCA	179	4:129516181-129516389	Exonic	desalted	105	0.9998	-3.21	35.02	22.96	83	SYBR						Unknown	Sample 1	Hdac1
B6		Interleukin 1 beta	Il1b	Mus musculus	Description Not Available	Il1b	NC_000068.7,NT_039207.8	Mm.222830	ENSMUSG00000027398	qMmuCID0005641	16176	ENSMUST00000028881	TTGTCGTTGCTTGGTTCTCCTTGTACAAAGCTCATGGAGAATATCACTGGAGAAAGGAGAGGAGTCTTGTTGGTTGATATTCTGTCCATTGAGGT	95	2:129366041-129367295	Intron-spanning	desalted	95	0.9998	-3.46	35.25	26.17	78	SYBR						Unknown	Sample 1	Il1b
B7		K(lysine) acetyltransferase 2B	Kat2b	Mus musculus	Description Not Available	Kat2b	NC_000083.6,NT_039649.8	Mm.255025	ENSMUSG00000000708	qMmuCED0025036	18519	ENSMUST00000166525 ENSMUST00000000724	CTGAGGTGAACTGAATTCTCACCAAAGTTTAGGCCAGTATTTTAACACCTCCATTGTTTTATTGGTCCAGGGTTATATCCCACTAACATTCGCTGTACAATC	102	17:53671819-53671950	Exonic	desalted	99	0.9991	-3.35	35.42	21.11	79	SYBR						Unknown	Sample 1	Kat2b
B8		Nerve growth factor receptor (TNFR superfamily, member 16)	Ngfr	Mus musculus	Description Not Available	Ngfr	NC_000077.6,NT_096135.6	Mm.283893	ENSMUSG00000000120	qMmuCID0024888	18053	ENSMUST00000000122	GTAGACCTTGTGATCCATCGGCCAGGGATCTCCTCGCATTCGGCGTCAGCCCAGGGCGTGCACTCGCGTAACTGGCGCTCAGTGTCCTCGCACACCGTGCAGGGTAGGCACGGGTCCACGTGGTTGGCTTCATCTGAGTATGTGCCCTCTGGGCACTCTTCACACACTGTGTTCTGTTTGTCCTG	185	11:95574413-95578157	Intron-spanning	desalted	101	0.9995	-3.3	34.91	28.64	89	SYBR						Unknown	Sample 1	Ngfr
B9		Prominin 1	Prom1	Mus musculus	Description Not Available	Prom1	NC_000071.6,NT_039305.8	Mm.6250	ENSMUSG00000029086	qMmuCID0021742	19126	ENSMUST00000171543 ENSMUST00000074113 ENSMUST00000087441 ENSMUST00000179059 ENSMUST00000177946 ENSMUST00000165909 ENSMUST00000087442 ENSMUST00000030973	CCTTGGAATCAACTGAGATGTCAAAGTTCTTGTTCTGTATGAGTTTTTTGATCAAATCTAGAGGGAAGTCATTCGGCTGGACCACGTTGAGGAAGATGTGCACC	104	5:44063126-44094469	Intron-spanning	desalted	103	0.9997	-3.26	35.65	35.22	80.5	SYBR						Unknown	Sample 1	Prom1
B10		SMAD specific E3 ubiquitin protein ligase 2	Smurf2	Mus musculus	Description Not Available	Smurf2	NC_000077.6,NT_096135.6	Mm.340955	ENSMUSG00000018363	qMmuCID0005342	66313	ENSMUST00000103067 ENSMUST00000092517 ENSMUST00000167787	GAAGGTATGGTCCAGAACACCTGTGATATCGTTTTCAAGTATCCACACTAAACTATTATGAAGGTCTGGGTCAACTAGCTCCATGTCATCC	91	11:106831002-106833809	Intron-spanning	desalted	99	0.9997	-3.35	35.28	20.95	79	SYBR						Unknown	Sample 1	Smurf2
B11		Tumor necrosis factor	Tnf	Mus musculus	Description Not Available	Tnf	NC_000083.6,NT_039649.8,NT_039662.3,NT_187004.1,NT_187027.1	Mm.1293	ENSMUSG00000024401	qMmuCED0004141	21926	ENSMUST00000025263 ENSMUST00000167924	ATGAGAAGAGGCTGAGACATAGGCACCGCCTGGAGTTCTGGAAGCCCCCCATCTTTTGGGGGAGTGCCTCTTCTGCCAGTTCCACGTCGCGGATCATGCTTTCTGTGCTCATGGTGTCT	119	17:35201717-35201865	Exonic	desalted	98	0.9998	-3.38	35.07	24.69	86	SYBR						Unknown	Sample 1	Tnf
B12		Glyceraldehyde-3-phosphate dehydrogenase	Gapdh	Mus musculus	Description Not Available	Gapdh	NC_000072.6,NT_039353.8	Mm.304088	ENSMUSG00000057666	qMmuCED0027497	14433	ENSMUST00000104945 ENSMUST00000089534 ENSMUST00000082064 ENSMUST00000091621 ENSMUST00000109588 ENSMUST00000118875 ENSMUST00000117757 ENSMUST00000073605 ENSMUST00000050581 ENSMUST00000095717	AACCTGGTCCTCAGTGTAGCCCAAGATGCCCTTCAGTGGGCCCTCAGATGCCTGCTTCACCACCTTCTTGATGTC	75	6:125162278-125162382	Exonic	desalted	101	0.9998	-3.29	35.39	13.92	83.5	SYBR						Unknown	Sample 1	Gapdh
C1		Activated leukocyte cell adhesion molecule	Alcam	Mus musculus	Description Not Available	Alcam	NC_000082.6,NT_039624.8	Mm.288282	ENSMUSG00000022636	qMmuCID0019996	11658	ENSMUST00000023312 ENSMUST00000170035 ENSMUST00000164728 ENSMUST00000168071	ACATCATCATACTGCACACTTTTCTTCGTAGAAGATCGGAATGCAATAAATACTGGGGACCCATCGGGCTTTTCATATTTCCATTTGCCAAACATGAGGTTCTGAGGTACA	111	16:52305704-52309877	Intron-spanning	desalted	99	0.9996	-3.34	34.76	20.63	80.5	SYBR						Unknown	Sample 1	Alcam
C2		Bone morphogenetic protein 6	Bmp6	Mus musculus	Description Not Available	Bmp6	NC_000079.6,NT_039578.8	Mm.385759	ENSMUSG00000039004	qMmuCID0019586	12161	ENSMUST00000171970	AACAGCTTGCAAGAAGCATGAGCTCTATGTGAGCTTCCAGGACCTGGGATGGCAGGACTGGATCATTGCACCCAAAGGCTACGCTGCCAACTACTGTGATGGAGAGTGTTCCTTC	115	13:38497295-38498784	Intron-spanning	desalted	99	0.9995	-3.34	34.86	26.13	84.5	SYBR						Unknown	Sample 1	Bmp6
C3		Epidermal growth factor	Egf	Mus musculus	Description Not Available	Egf	NC_000069.6,NT_039240.8	Mm.252481	ENSMUSG00000028017	qMmuCID0019249	13645	ENSMUST00000029653	CTGAGTAGAAGATCCGATCACCAAAAAAGGCCATTGAAGACAAACTGTGCCGTGCTTGATGCCTGATAAGAC	72	3:129735926-129736779	Intron-spanning	desalted	98	0.9994	-3.36	35.24	null	0	SYBR						Unknown	Sample 1	Egf
C4		Growth differentiation factor 15	Gdf15	Mus musculus	Description Not Available	Gdf15	NC_000074.6,NT_039462.8	Mm.31325	ENSMUSG00000038508	qMmuCED0040369	23886	ENSMUST00000003808 ENSMUST00000110103	GCTCACCTTTATTAGCAGAGTTTTAAATAAATACACAATCCATCCACCCAGCCCGACCCCAATAAATTAATAATATTAATAAATACAAATATAAATAGCATCCTTGAAGG	110	8:70629395-70629534	exonic	desalted	94	0.9997	-3.47	36.32	22.79	77	SYBR						Unknown	Sample 1	Gdf15
C5		Hepatocyte growth factor	Hgf	Mus musculus	Description Not Available	Hgf	NC_000071.6,NT_165760.3	Mm.267078	ENSMUSG00000028864	qMmuCID0005220	15234	ENSMUST00000030683	GATTGGATCAGGACCATGTGAGGGAGATTATGGTGGCCCACTCATTTGTGAACAACACAAAATGAGAATGGTTCTTGGTGTCATTGTT	88	5:16615825-16618892	Intron-spanning	desalted	100	0.9994	-3.31	34.86	23.62	79.5	SYBR						Unknown	Sample 1	Hgf
C6		Interleukin 6	Il6	Mus musculus	Description Not Available	Il6	NC_000071.6,NT_165760.3	Mm.1019	ENSMUSG00000025746	qMmuCID0005613	16193	ENSMUST00000026845	CCAGAGTCCTTCAGAGAGATACAGAAACTCTAATTCATATCTTCAACCAAGAGGTAAAAGATTTACATAAAATAGTCCTTCCTACCCCAATTTCCAATGCTCTCCTAACAGA	112	5:30018087-30019454	Intron-spanning	desalted	94	0.9992	-3.47	35.35	24.87	77.5	SYBR						Unknown	Sample 1	Il6
C7		Kinase insert domain protein receptor	Kdr	Mus musculus	Description Not Available	Kdr	NC_000071.6,NT_039306.8	Mm.285	ENSMUSG00000062960	qMmuCID0005890	16542	ENSMUST00000113516	CCAATGGTTGTTGTCTGATTCTCCAGATTTCCGGTGATCATGGGTGCCATGCGCTCTAGGATGATGAGCTGTTTGACCAGGCAATGTCTTTTCTTGGTCTTCTTATCTTGAGCAGAGCA	119	5:75957044-75959198	Intron-spanning	desalted	91	0.9986	-3.57	35.93	32.12	82.5	SYBR						Unknown	Sample 1	Kdr
C8		Notch gene homolog 1 (Drosophila)	Notch1	Mus musculus	Description Not Available	Notch1	NC_000068.7,NT_039206.8	Mm.290610	ENSMUSG00000026923	qMmuCID0005899	18128	ENSMUST00000028288	AGTCTTCAGACTCCTTGCATACCCCGCTGTTTTTGCAGGGGCTGGTAGCACATGGGGCCAACACCACCTCACACGTGGCTCCTGTATATGGCAGAGGACAGT	102	2:26474145-26476109	Intron-spanning	desalted	100	0.9994	-3.33	35.42	22.35	85.5	SYBR						Unknown	Sample 1	Notch1
C9		PTK2 protein tyrosine kinase 2	Ptk2	Mus musculus	Description Not Available	Ptk2	NC_000081.6,NT_039621.8	Mm.254494	ENSMUSG00000022607	qMmuCID0021146	14083	ENSMUST00000110036 ENSMUST00000170939	ATACGCGAGTGCTGTACTAAGCTGATAGGCATATAATATCAAAGATGCCAGGTCCAAGCTGTATTTTCTTACTTGCAAAAATGACCTCAGCTCTCCAAGTGTGCACAACTC	111	15:73264215-73266127	Intron-spanning	desalted	96	0.9995	-3.41	36.37	20.15	81	SYBR						Unknown	Sample 1	Ptk2
C10		SRY-box containing gene 2	Sox2	Mus musculus	Description Not Available	Sox2	NC_000069.6,NT_162143.4	Mm.65396	ENSMUSG00000074637	qMmuCED0003126	20674	ENSMUST00000099151	ACCTACAGCATGTCCTACTCGCAGCAGGGCACCCCCGGTATGGCGCTGGGCTCCATGGGCTCTGTGGTCAAGTCCGAG	78	3:34651083-34651190	Exonic	desalted	101	0.9996	-3.3	34.97	29.26	86.5	SYBR						Unknown	Sample 1	Sox2
C11		Vascular cell adhesion molecule 1	Vcam1	Mus musculus	Description Not Available	Vcam1	NC_000069.6,NT_039240.8	Mm.76649	ENSMUSG00000027962	qMmuCID0005772	22329	ENSMUST00000029574	GGCCACTGAATTGAATCTCTGGATCCTTGGGGAAAGAGTAGATGTCCACGTGGATACTTCGTTCCAGCTTC	71	3:116126211-116128568	Intron-spanning	desalted	99	1	-3.34	35.13	20.01	80	SYBR						Unknown	Sample 1	Vcam1
C12		Hypoxanthine guanine phosphoribosyl transferase	Hprt	Mus musculus	Description Not Available	Hprt	NC_000086.7,NT_187037.1	Mm.299381	ENSMUSG00000025630	qMmuCID0005679	15452	ENSMUST00000026723	TTATCAGACTGAAGAGCTACTGTAATGATCAGTCAACGGGGGACATAAAAGTTATTGGTGGAGATGATCT	70	X:53002247-53012286	Intron-spanning	desalted	94	0.9998	-3.46	35.4	19.17	77	SYBR						Unknown	Sample 1	Hprt
D1		Alanyl (membrane) aminopeptidase	Anpep	Mus musculus	Description Not Available	Anpep	NC_000073.6,NT_187035.1	Mm.4487	ENSMUSG00000039062	qMmuCID0005360	16790	ENSMUST00000107392 ENSMUST00000049004	TAACGTTCAGTGCGTAATCACCCTGGCCCTCATCAATGGCACTGGGCCGAGCCCAGATTCCAATCTGGACACCATTGGCTGAGACGGAGCTTATATTTTTGAACTCGCTCACGATGTAG	119	7:79839454-79840946	Intron-spanning	desalted	98	0.9998	-3.38	35.45	21.4	85	SYBR						Unknown	Sample 1	Anpep
D2		Bone morphogenetic protein 7	Bmp7	Mus musculus	Description Not Available	Bmp7	NC_000068.7,NT_039207.8	Mm.595	ENSMUSG00000008999	qMmuCID0007070	12162	ENSMUST00000009143	ATGAAGGGTTGCTTGTTCTGGGGTCCATGCCGTCCAATCAGGCCTGCCAACTTGGGGTTGATGCTCTGCCCATCCAGGGTCTCCACAGAGAGCTGTAAGCCCAGGTTGTGCCGAGGGTTGACCACCCAGTGGTTGCTGGTGGCTGTGATATCAAACACCAACCAGCC	167	2:172879435-172893555	Intron-spanning	desalted	97	0.9995	-3.39	35.21	24	87.5	SYBR						Unknown	Sample 1	Bmp7
D3		Endoglin	Eng	Mus musculus	Description Not Available	Eng	NC_000068.7,NT_039206.8	Mm.225297	ENSMUSG00000026814	qMmuCID0010792	13805	ENSMUST00000009705 ENSMUST00000113272 ENSMUST00000156306 ENSMUST00000167841	AGTCTACAAGACAGTCTCCATGCGCCTGAACATCGTCAGCCCTGACCTGTCTGGTAAAGGCCTTGTCCTGCCCTCTGTACTGGGTATCACCTTTGGTGCCTTCCTGATTG	110	2:32680281-32681280	Intron-spanning	desalted	99	0.9998	-3.36	35.65	22.64	84.5	SYBR						Unknown	Sample 1	Eng
D4		Growth differentiation factor 5	Gdf5	Mus musculus	Description Not Available	Gdf5	NC_000068.7,NT_039207.8	Mm.4744	ENSMUSG00000038259	qMmuCID0008103	14563	ENSMUST00000040162	CAAACACGTACCTCTGCTTCCTGACCGCAGGGCCTCGGTCATCTTGCCCTTTGTCAATAAAGCTGGTGATGGTGT	75	2:155942363-155944492	Intron-spanning	desalted	96	0.999	-3.42	36.43	28.03	83	SYBR						Unknown	Sample 1	Gdf5
D5		HNF1 homeobox A	Hnf1a	Mus musculus	This gene encodes a hepatic transcription factor. The encoded protein is not a member of the T-cell factor family and is distinct from T-cell specific transcription factor 7 which has also been referred to by the symbol Tcf1. [provided by RefSeq Jul 2008]	Hnf1a	NC_000071.6,NT_078458.7	Mm.332607	ENSMUSG00000029556	qMmuCID0006247	21405	ENSMUST00000031535	GCAGACACTGTGACTAAGGGACCTCCGCTGCTGGAGGGCACCTCGGCTGCCTCACTGGTTGCAGACTGTCCGTACCGTACACCGTGGACCTTACTGGGAGAGAGGGTGGTTGTGGGCAGGCCGGGGGAACTGTGAGCAGGCAGCGCAGGGCCCGGGCCTGGCCCCGGTGGAGGTCCGTTATAGGTGTCCATGGCCAA	197	5:114953696-114955384	Intron-spanning	desalted	97	0.9997	-3.4	35.6	31.45	90	SYBR						Unknown	Sample 1	Hnf1a
D6		Insulin II	Ins2	Mus musculus	Description Not Available	Ins2	NC_000073.6,NT_039437.8	Mm.4946	ENSMUSG00000000215	qMmuCED0040776	16334	ENSMUST00000002964 ENSMUST00000075843 ENSMUST00000109802 ENSMUST00000166939 ENSMUST00000027475 ENSMUST00000172794 ENSMUST00000164992 ENSMUST00000173173 ENSMUST00000174501 ENSMUST00000105931 ENSMUST00000105934 ENSMUST00000105930 ENSMUST00000105933 ENSMUST00000000220 ENSMUST00000105932 ENSMUST00000162317 ENSMUST00000085803 ENSMUST00000115487 ENSMUST00000039652 ENSMUST00000001059 ENSMUST00000140920 …	CTGGTAGAGGGAGCAGATGCTGGTGCAGCACTGATCTACAATGCCACGCTTCTGCTGGGCCACCTCCAGTGCCAAGGTCTGAAG	84	7:142678710-142678823	exonic	desalted	80	0.9997	-3.91	41.94	31.65	84.5	SYBR						Unknown	Sample 1	Ins2
D7		Kit ligand	Kitl	Mus musculus	Description Not Available	Kitl	NC_000076.6,NT_039500.8	Mm.45124	ENSMUSG00000019966	qMmuCID0019063	17311	ENSMUST00000105283 ENSMUST00000020129	CATTGTTACCTTCGCACAGTGGCTGGTAACAGTTCATGTTTGCTTCATAAATGAAGCAGCCTTAAACAAATTCCCATTCTGTCTCAAGTGACAGACCTCATC	102	10:100089236-100096113	Intron-spanning	desalted	97	0.9995	-3.39	35.6	21.57	80	SYBR						Unknown	Sample 1	Kitl
D8		5' nucleotidase, ecto	Nt5e	Mus musculus	Description Not Available	Nt5e	NC_000075.6,NT_039474.8	Mm.244235	ENSMUSG00000032420	qMmuCID0005452	23959	ENSMUST00000034992	GCAATGTTATCACTTCCTATGGAAATCCCATTCTTCTCAACAGCAGCATTCCTGAAGATGCGACCATCAAAGCAGACATTAACCAATGGA	90	9:88363557-88364710	Intron-spanning	desalted	96	0.9997	-3.42	35.38	23.19	80	SYBR						Unknown	Sample 1	Nt5e
D9		Protein tyrosine phosphatase, receptor type, C	Ptprc	Mus musculus	Description Not Available	Ptprc	NC_000067.6,NT_078297.7	Mm.391573	ENSMUSG00000026395	qMmuCID0039693	19264	ENSMUST00000027645 ENSMUST00000112036	TCCACTTCCATGTCTCCATAAGTCTGCTTTCCTTCGCCCCAGTACTGAGCACAGACTTCCTGGTCTCCATTCACTAACTCTGTCAACATCACAATAACT	99	1:138068347-138071177	Intron-spanning	desalted	93	0.9989	-3.5	36.65	20.22	81.5	SYBR						Unknown	Sample 1	Ptprc
D10		SRY-box containing gene 9	Sox9	Mus musculus	Description Not Available	Sox9	NC_000077.6,NT_096135.6	Mm.286407	ENSMUSG00000000567	qMmuCED0003339	20682	ENSMUST00000000579	GAGGAAGTCGGTGAAGAACGGACAAGCGGAGGCCGAAGAGGCCACGGAACAGACTCACATCTCTCCT	67	11:112783893-112783989	Exonic	desalted	101	0.9999	-3.3	34.51	21.77	83.5	SYBR						Unknown	Sample 1	Sox9
D11		Vascular endothelial growth factor A	Vegfa	Mus musculus	This gene product is a member of the PDGF/VEGF growth factor family. It is a mitogen that specifically acts on endothelial cells and has various effects including mediating increased vascular permeability inducing angiogenesis vasculogenesis endothelial cell growth promoting cell migration and inhibiting apoptosis. Alternatively spliced transcript variants encoding different isoforms have been fo…	Vegfa	NC_000083.6,NT_039649.8	Mm.282184	ENSMUSG00000023951	qMmuCED0040260	22339	ENSMUST00000024747 ENSMUST00000071648 ENSMUST00000142351 ENSMUST00000113520 ENSMUST00000113519 ENSMUST00000167860	GTGCTGTAGGAAGCTCATCTCTCCTATGTGCTGGCTTTGGTGAGGTTTGATCCGCATGAT	60	17:46024444-46025360	exonic	desalted	101	0.9992	-3.31	35.71	19.67	86.5	SYBR						Unknown	Sample 1	Vegfa
D12		PrimePCR DNA Contamination Control Assay	gDNA	Mus musculus						qMmuCtlD0001004							desalted	null	null	null	null	null	null	SYBR						Negative Control	Sample 1	gDNA
E1		Annexin A5	Anxa5	Mus musculus	Description Not Available	Anxa5	NC_000069.6,NT_162143.4	Mm.1620	ENSMUSG00000027712	qMmuCID0005741	11747	ENSMUST00000029266	GCCTTCTTATAGTCTCCAGATGTGTCGCCCTTGATCATAGAATACAGGGAGGTGGCGAAGTTCTTCCTAAACTCCTTCCTTATGTTAAACAGGTCAATCTCACTCCT	107	3:36449373-36450414	Intron-spanning	desalted	100	0.9995	-3.31	34.72	18.01	80.5	SYBR						Unknown	Sample 1	Anxa5
E2		Caspase 3	Casp3	Mus musculus	Description Not Available	Casp3	NC_000074.6,NT_039460.8	Mm.34405	ENSMUSG00000031628	qMmuCID0005880	12367	ENSMUST00000093517	TGATCTTACTCGTGAAGACATTTTGGAATTAATGGATAGTGTTTCTAAGGAAGATCATAGCAAAAGGAGCAGCTTTGTGTGTGTGATTCTAAGCCATGG	99	8:46634268-46635446	Intron-spanning	desalted	100	0.9994	-3.33	34.72	20.21	78.5	SYBR						Unknown	Sample 1	Casp3
E3		V-erb-b2 erythroblastic leukemia viral oncogene homolog 2, neuro/glioblastoma derived oncogene homolog (avian)	Erbb2	Mus musculus	Description Not Available	Erbb2	NC_000077.6,NT_096135.6	Mm.290822	ENSMUSG00000062312	qMmuCID0005916	13866	ENSMUST00000058295	ACCTCTCCTACATGCCTATCTGGAAGTACCCGGATGAGGAGGGCATATGTCAGCCATGCCCCATCAACTGCACCCACTCCCCAGTGACATTCATCATTGCAACTGTGGT	109	11:98428885-98432949	Intron-spanning	desalted	98	0.9996	-3.38	34.82	21.52	87	SYBR						Unknown	Sample 1	Erbb2
E4		Growth differentiation factor 6	Gdf6	Mus musculus	Description Not Available	Gdf6	NC_000070.6,NT_187032.1	Mm.302555	ENSMUSG00000051279	qMmuCID0011041	242316	ENSMUST00000057613	CAGTCTTCCAAGTCAGCTAATACGATCACTAGCTTTGTAGACAGAGGACTGGACGATCTCTCGCACACTCCTCTCCGGAGACAGAAGTATTTGTTTGATGTGTCCACACTCTC	113	4:9844821-9859405	Intron-spanning	desalted	99	0.9988	-3.35	35.17	29.51	82	SYBR						Unknown	Sample 1	Gdf6
E5		Heat shock protein 90 alpha (cytosolic), class B member 1	Hsp90ab1	Mus musculus	Description Not Available	Hsp90ab1	NC_000083.6,NT_039649.8	Mm.2180	ENSMUSG00000023944	qMmuCED0005001	15516	ENSMUST00000024739 ENSMUST00000166469	AGATAGGCTTTGTCTTGTTCAGCTCCTCCTGGTCAATGTACTTCTCTTTGATCTTCTTTG	60	17:45570336-45570425	Exonic	desalted	98	0.9998	-3.37	35.2	13.12	76	SYBR						Unknown	Sample 1	Hsp90ab1
E6		Integrin alpha 6	Itga6	Mus musculus	Description Not Available	Itga6	NC_000068.7,NT_039207.8	Mm.225096	ENSMUSG00000027111	qMmuCID0005943	16403	ENSMUST00000112101 ENSMUST00000028522 ENSMUST00000155249	GTTGGTGAGCAAGCTATGAAATCTGAAGATGAAGTAGGAAGTTTAATAGAGTATGAATTTAGGGTGATTAACTTAGGCAAGCCTCT	86	2:71841658-71843155	Intron-spanning	desalted	96	0.9993	-3.42	36.1	20	77.5	SYBR						Unknown	Sample 1	Itga6
E7		Leukemia inhibitory factor	Lif	Mus musculus	Description Not Available	Lif	NC_000077.6,NT_039515.7	Mm.4964	ENSMUSG00000034394	qMmuCED0039774	16878	ENSMUST00000066283 ENSMUST00000040750	CGAGACTCTCCACCTAGTGGGGCCTGGTCTGGAGGCACATGATTGTTACAGGTGCAGCTC	60	11:4270572-4270661	exonic	desalted	98	0.9996	-3.36	35.78	24.12	82	SYBR						Unknown	Sample 1	Lif
E8		Nudix (nucleoside diphosphate linked moiety X)-type motif 6	Nudt6	Mus musculus	Description Not Available	Nudt6	NC_000069.6,NT_039247.2,NT_039248.1,NT_162143.4	Mm.472818	ENSMUSG00000050174	qMmuCID0015854	229228	ENSMUST00000052645 ENSMUST00000149449 ENSMUST00000099130	GACTTGACACCAGTCTCTTCAAAAACCTCTCGGACTGCTGTGTCTGCTGCAACTCCAACTTGGTGTGTAGCATATCC	77	3:37405419-37416731	Intron-spanning	desalted	94	0.9991	-3.47	35.61	24.35	83	SYBR						Unknown	Sample 1	Nudt6
E9		Ras homolog gene family, member A	Rhoa	Mus musculus	Description Not Available	Rhoa	NC_000075.6,NT_039477.8	Mm.757	ENSMUSG00000007815	qMmuCID0006319	11848	ENSMUST00000007959	CCGTCGGTTCTCTCCATAGCCCGCCGTCTCCCACGGAGCTGCCCGTCCTTGGCTCGGAGCTCGCGGACTCGCGGACAAGCGTCCTCAGCGCGAAGAGGCCGGACTCGGAGTCCTCGCCTTGAGCCTTGCATCTGAGAAGTTCCAG	145	9:108306427-108315355	Intron-spanning	desalted	97	0.9996	-3.4	35.24	17.71	90	SYBR						Unknown	Sample 1	Rhoa
E10		T-box 5	Tbx5	Mus musculus	Description Not Available	Tbx5	NC_000071.6,NT_078458.7	Mm.103636	ENSMUSG00000018263	qMmuCID0026951	21388	ENSMUST00000018407	AGGAATCAAGGTGTTTCTTCATGAACGTGAACTGTGGCTGAAGTTCCACGAAGTGGGCACAGAGATGATCATCACCAAGGCAGGGAGGAGAATGTTTCCTAGTTACAAAGT	111	5:119838696-119840812	Intron-spanning	desalted	97	0.9995	-3.41	35.74	30.28	82.5	SYBR						Unknown	Sample 1	Tbx5
E11		Vimentin	Vim	Mus musculus	Description Not Available	Vim	NC_000068.7,NT_039202.8	Mm.268000	ENSMUSG00000026728	qMmuCID0005527	22352	ENSMUST00000028062	CTAACCTGGAGTCACTTCCTCTGGTTGACACCCACTCAAAAAGAACACTCCTGATTAAGACGGTTGAGACCAGAGATGGACAGGTGATCAATGAGACTTCTCAGCATCACGATG	114	2:13581613-13582530	Intron-spanning	desalted	95	0.999	-3.45	35.52	12.58	82	SYBR						Unknown	Sample 1	Vim
E12		PrimePCR Positive Control Assay	PCR	Mus musculus						qMmuCtlD0001003							desalted	null	null	null	null	null	null	SYBR						Positive Control	Sample 1	PCR
F1		Beta-2 microglobulin	B2m	Mus musculus	Description Not Available	B2m	NC_000068.7,NT_039207.8	Mm.163	ENSMUSG00000060802	qMmuCID0040553	12010	ENSMUST00000102476	CTTCAGTCGTCAGCATGGCTCGCTCGGTGACCCTGGTCTTTCTGGTGCTTGTCTCACTGACCGGCCTGTATGCTATCCAGAAAACCCCTCAAATTCAAGTATACTCACGCCA	112	2:122147704-122150913	Intron-spanning	desalted	100	0.9999	-3.32	35.36	16	84.5	SYBR						Unknown	Sample 1	B2m
F2		CD44 antigen	Cd44	Mus musculus	Description Not Available	Cd44	NC_000068.7,NT_039207.8	Mm.423621	ENSMUSG00000005087	qMmuCID0025677	12505	ENSMUST00000111190 ENSMUST00000111194 ENSMUST00000005218 ENSMUST00000111191 ENSMUST00000111192 ENSMUST00000060516 ENSMUST00000111198 ENSMUST00000099673	ACCATCACGGTTGACAATAGTTATGGTAACCGGTCCATCGAAGGAATTGGGTAGGTCTGTGACTGATGTACAGTCTTCTTCAGGAGGGGCTGAGGCATTGAAGCAATATGTGTCA	115	2:102853192-102861590	Intron-spanning	desalted	98	0.9998	-3.38	35.35	17.97	82	SYBR						Unknown	Sample 1	Cd44
F3		Fibroblast growth factor 10	Fgf10	Mus musculus	Description Not Available	Fgf10	NC_000079.6,NT_039590.8	Mm.317323	ENSMUSG00000021732	qMmuCID0015897	14165	ENSMUST00000022246	AGCAACTATTACTTAGCCATGAACAAGAAGGGGAAACTCTATGGCTCAAAAGAGTTTAACAACGACTGTAAGCTGAAAGAGAGAATAGAGGAAAATGGATACAACACCTATGCATCT	117	13:118781560-118789215	Intron-spanning	desalted	96	0.9993	-3.42	34.83	22.1	79	SYBR						Unknown	Sample 1	Fgf10
F4		Growth differentiation factor 7	Gdf7	Mus musculus	Description Not Available	Gdf7	NC_000078.6,NT_039548.8	Mm.271308	ENSMUSG00000037660	qMmuCID0009658	238057	ENSMUST00000037313	CATTCACCACCTCATCGGCTTCGGAGAGGCTGGATACGTCGAACAGGAAGCTCTGGCCTGGCTCGGCCGCCGCCGTTTCGTCTTGAGTTGCTTGGTCTGTGAAGCCGGTGATTG	114	12:8298853-8301610	Intron-spanning	desalted	103	0.9993	-3.26	34.57	null	0	SYBR						Unknown	Sample 1	Gdf7
F5		Intercellular adhesion molecule 1	Icam1	Mus musculus	Description Not Available	Icam1	NC_000075.6,NT_039472.8	Mm.435508	ENSMUSG00000037405	qMmuCID0005575	15894	ENSMUST00000086399	GCTACCATCACCGTGTATTCGTTTCCGGAGAGTGTGGAGCTGAGACCTCTGCCAGCCTGGCAGCAAGTAGGCAAGGACCTCAC	83	9:21019132-21025608	Intron-spanning	desalted	99	0.9995	-3.35	35.15	22.75	85	SYBR						Unknown	Sample 1	Icam1
F6		Integrin alpha V	Itgav	Mus musculus	Description Not Available	Itgav	NC_000068.7,NT_039207.8	Mm.227	ENSMUSG00000027087	qMmuCID0026136	16410	ENSMUST00000028499 ENSMUST00000141725 ENSMUST00000111740	GAGGGCAAGTTCTCAAATGTGAATGCTCATCCAGCCGCCGGTGCCAGCCCATTGAGTTTGATTCAACAGGCAATCGAGATTATGCCAAAG	90	2:83736561-83747892	Intron-spanning	desalted	100	0.9991	-3.31	35.03	19.06	83.5	SYBR						Unknown	Sample 1	Itgav
F7		Melanoma cell adhesion molecule	Mcam	Mus musculus	Description Not Available	Mcam	NC_000075.6,NT_039472.8	Mm.275003	ENSMUSG00000032135	qMmuCID0023780	84004	ENSMUST00000034650 ENSMUST00000098852	GGTGTGCGTCTTCTTGTTCGCTGCCTGCTGCTGCTGTCGCCGTGCCGCGGGTGTGCCAGGAGAGGAAAAGCAGCCAGTACCCACGCCCGACCTGGTGGAGGCAGAAGTGGGCAGCACAGCCCTTCTCAAGTGTGGCCCCTCACGGGCCTCAGGCAACTTCAGCCAAGTGGACTGGTTTTTGATTCACAAGGAGAGGCAGA	200	9:44134686-44136765	Intron-spanning	desalted	95	0.9989	-3.45	35.75	23.45	89.5	SYBR						Unknown	Sample 1	Mcam
F8		Platelet derived growth factor receptor, beta polypeptide	Pdgfrb	Mus musculus	Description Not Available	Pdgfrb	NC_000084.6,NT_039674.8	Mm.4146	ENSMUSG00000024620	qMmuCID0025167	18596	ENSMUST00000025522 ENSMUST00000115274	GTCCTTACCGTCATCTCTCTCATCATCCTCATCATGCTGTGGCAGAAGAAGCCACGCTATGAGATCCGATGGAAGGTCATTGAGTCTG	88	18:61071705-61072696	Intron-spanning	desalted	97	0.9999	-3.4	36.13	21.66	81.5	SYBR						Unknown	Sample 1	Pdgfrb
F9		Runt related transcription factor 2	Runx2	Mus musculus	Description Not Available	Runx2	NC_000083.6,NT_039649.8	Mm.391013	ENSMUSG00000039153	qMmuCID0005205	12393	ENSMUST00000113572 ENSMUST00000159943 ENSMUST00000162373 ENSMUST00000162629 ENSMUST00000160673 ENSMUST00000113571	GTCATCAAGCTTCTGTCTGTGCCTTCTTGGTTCCCGGGGACCGTCCACTGTCACTTTAATAGCTCTGTGGTAAGTGGCCACTTGGGGAGGATTTGTGAAGACTGTTATGGTCAAGGTG	118	17:44658643-44717289	Intron-spanning	desalted	101	0.9997	-3.29	34.72	21.61	83.5	SYBR						Unknown	Sample 1	Runx2
F10		Telomerase reverse transcriptase	Tert	Mus musculus	Description Not Available	Tert	NC_000079.6,NT_039589.8	Mm.10109	ENSMUSG00000021611	qMmuCID0018719	21752	ENSMUST00000022104	AGGCTCTTCTTCTACCGTAAGAGTGTGTGGAGCAAGCTGCAGAGCATTGGAGTCAGGCAACACCTTGAGAGAGTGCGGCTACGGGAGCTGTCACAAGAGGAGGTCAGG	108	13:73634289-73635498	Intron-spanning	desalted	99	0.9997	-3.35	35.01	25.72	85	SYBR						Unknown	Sample 1	Tert
F11		Von Willebrand factor homolog	Vwf	Mus musculus	Description Not Available	Vwf	NC_000072.6,NT_039353.8	Mm.22339	ENSMUSG00000001930	qMmuCID0022122	22371	ENSMUST00000100941 ENSMUST00000112254 ENSMUST00000112253 ENSMUST00000001995	AACGTTCCTTCTCCATTCTCGGGAACTTCCAAGATGGCAAGAGAATGAGCCTGTCTGTGTATCT	64	6:125555468-125565829	Intron-spanning	desalted	108	0.9952	-3.14	34.46	26.74	79	SYBR						Unknown	Sample 1	Vwf
F12		PrimePCR RNA Quality Assay	RQ1	Mus musculus						qMmuCtlD0001002							desalted	null	null	null	null	null	null	SYBR						Positive Control	Sample 1	RQ1
G1		Brain derived neurotrophic factor	Bdnf	Mus musculus	Description Not Available	Bdnf	NC_000068.7,NT_039207.8	Mm.1442	ENSMUSG00000048482	qMmuCED0004519	12064	ENSMUST00000053317 ENSMUST00000111049 ENSMUST00000111047 ENSMUST00000111051 ENSMUST00000111046 ENSMUST00000111050 ENSMUST00000176893 ENSMUST00000111045 ENSMUST00000111043 ENSMUST00000111044 ENSMUST00000111042	TCGTTCTTGTTAGTACTCTGTTTTACTGCTTTCGACTTCTGATAGCGTTGGAATTAAAACAATGTCAAGGTGCTGTT	77	2:109724586-109724692	Exonic	desalted	103	0.996	-3.26	35.01	21	77.5	SYBR						Unknown	Sample 1	Bdnf
G2		Collagen, type I, alpha 1	Col1a1	Mus musculus	Description Not Available	Col1a1	NC_000077.6,NT_096135.6	Mm.277735	ENSMUSG00000001506	qMmuCID0021007	12842	ENSMUST00000016673 ENSMUST00000045454 ENSMUST00000148078 ENSMUST00000141250 ENSMUST00000035548 ENSMUST00000034834 ENSMUST00000163694 ENSMUST00000070163 ENSMUST00000025956 ENSMUST00000112329 ENSMUST00000030765 ENSMUST00000167634 ENSMUST00000028161 ENSMUST00000023666 ENSMUST00000117099 ENSMUST00000110085 ENSMUST00000048544 ENSMUST00000110084 ENSMUST00000080300 ENSMUST00000092566 ENSMUST00000033671 …	GCATGGCCAAGAAGACATCCCTGAAGTCAGCTGCATACACAATGGCCTAAGGGTCCCCAATGGTGAGACGTGGAAACCCGAGGTATGCTTGATCTGTATCTGCC	104	11:94936401-94937999	Intron-spanning	desalted	97	0.9998	-3.4	35.56	16.85	83.5	SYBR						Unknown	Sample 1	Col1a1
G3		Fibroblast growth factor 2	Fgf2	Mus musculus	Description Not Available	Fgf2	NC_000069.6,NT_039247.2,NT_039248.1,NT_039252.1,NT_162143.4	Mm.473689	ENSMUSG00000037225	qMmuCID0015817	14173	ENSMUST00000138563 ENSMUST00000038885 ENSMUST00000108120 ENSMUST00000091203	ACCTTGCTATGAAGGAAGATGGACGGCTGCTGGCTTCTGAAGTGTGTTACAGAAGAGTGTTTCTTCTTTGAACGACTGGAATCTAATAACT	91	3:37396226-37404668	Intron-spanning	desalted	110	0.9851	-3.11	33.63	22.5	79.5	SYBR						Unknown	Sample 1	Fgf2
G4		General transcription factor III A	Gtf3a	Mus musculus	The product of this gene is a zinc finger protein with nine Cis[2]-His[2] zinc finger domains. It functions as an RNA polymerase III transcription factor to induce transcription of the 5S rRNA genes. The protein binds to a 50 bp internal promoter in the 5S genes called the internal control region (ICR) and nucleates formation of a stable preinitiation complex. This complex recruits the TFIIIC and…	Gtf3a	NC_000071.6,NT_039324.8	Mm.196528	ENSMUSG00000016503	qMmuCID0022516	66596	ENSMUST00000146511 ENSMUST00000132102	GCGCACCTATGCAAACACACGGGGGAGAGGCCATTTGTTTGCGACTATGAGGGCTGTGGCAAGGCCTTCATCAGAGACTACCATCTGAGCCGGCATGTCCTGATTCACACCGGGGAAAAGCCGTTTGTTTGTGCAGATGATGGCTGTAATCAGAAATTCAACACAAAATCAAACTTGAAGAAACACATTGAACGC	195	5:146948933-146951267	Intron-spanning	desalted	105	0.9991	-3.2	35.56	20.6	86	SYBR						Unknown	Sample 1	Gtf3a
G5		Interferon gamma	Ifng	Mus musculus	Description Not Available	Ifng	NC_000076.6,NT_039500.8	Mm.240327	ENSMUSG00000055170	qMmuCID0006268	15978	ENSMUST00000068592	GGATGCATTCATGAGTATTGCCAAGTTTGAGGTCAACAACCCACAGGTCCAGCGCCAAGCATTCAATGAGCTCATCCGAGTGGTCCACCAGCTGTTGCCGGAATCCAGCCTCAGGAAGCGGAAAAGGAGTCGCTGCTGATTCGGGGTGGGGAAGAGATTGTCCCAATAAGAATAA	175	10:118442759-118445321	Intron-spanning	desalted	92	0.9996	-3.54	36.56	32.05	87	SYBR						Unknown	Sample 1	Ifng
G6		Integrin alpha X	Itgax	Mus musculus	Description Not Available	Itgax	NC_000073.6,NT_039433.8	Mm.22378	ENSMUSG00000030789	qMmuCID0018025	16411	ENSMUST00000033053	TGGCTATCATCACAGCTATACTTTACAAGGCTGGTTTCTTCAAACGTCAGTACAAGGAGATGTTGGAGGA	70	7:128149174-128150157	Intron-spanning	desalted	108	0.9933	-3.14	33.82	25.31	77.5	SYBR						Unknown	Sample 1	Itgax
G7		Microphthalmia-associated transcription factor	Mitf	Mus musculus	This transcription factor serves at a critical point between extracellular signaling and downstream targets in cell specification in early eye and neural crest development. Mutant alleles have been identified that generate distinct phenotypes. Some of these alleles are being used to model the human diseases Waardenburg syndrome IIa and Tietz syndrome. [provided by RefSeq Jul 2008]	Mitf	NC_000072.6,NT_039353.8	Mm.333284	ENSMUSG00000035158	qMmuCID0013258	17342	ENSMUST00000043637 ENSMUST00000101123 ENSMUST00000113339 ENSMUST00000043628	GCCTGGAATCAAGTTATAATGAAGAAATTTTGGGCTTGATGGATCCGGCCTTGCAAATGGCAAATACGTTACCCGTCTCTGGAAACTTGATCGACCTCTACAGCAA	106	6:97996381-98003933	Intron-spanning	desalted	98	0.998	-3.36	34.76	22.05	82	SYBR						Unknown	Sample 1	Mitf
G8		Phosphatidylinositol glycan anchor biosynthesis, class S	Pigs	Mus musculus	Description Not Available	Pigs	NC_000077.6,NT_096135.6	Mm.295908	ENSMUSG00000041958	qMmuCID0023666	276846	ENSMUST00000048073	GCAATTTCTCTGTGGACTCTCAGATCCTATACTATGCCATGCTCGGCGTGAACCCCCGCTTTGACCCAGCCTCATCCAGCTACTCCTTGGCTATGCACAGCCTGCCCCACGTCATCAACCCAGTGGAGTCCCGACTCGGGTCCAGCGCTGCCTCCCTGTACCCTGTACTCCACTTTCTGCTC	182	11:78336779-78339387	Intron-spanning	desalted	100	0.9995	-3.31	34.94	21.14	88.5	SYBR						Unknown	Sample 1	Pigs
G9		Solute carrier family 17 (anion/sugar transporter), member 5	Slc17a5	Mus musculus	Description Not Available	Slc17a5	NC_000075.6,NT_039474.8	Mm.46932	ENSMUSG00000049624	qMmuCID0023243	235504	ENSMUST00000052441 ENSMUST00000117645	AGGATCATGCATAACCAACAGCCAAAATAAGGCAATGCAGATAAAAACCCGTTCTCTTGAACATTGAACCTTAGGATTTCCTTCATATAAGTTGGCAGTAGCGTCAATAAGGTGT	115	9:78557520-78559085	Intron-spanning	desalted	99	0.9989	-3.35	35.25	22.33	80	SYBR						Unknown	Sample 1	Slc17a5
G10		Transforming growth factor, beta 1	Tgfb1	Mus musculus	Description Not Available	Tgfb1	NC_000073.6,NT_187034.1	Mm.248380	ENSMUSG00000002603	qMmuCID0017320	21803	ENSMUST00000002678	AATCAAGTGTGGAGCAACATGTGGAACTCTACCAGAAATATAGCAACAATTCCTGGCGTTACCTT	65	7:25692497-25694276	Intron-spanning	desalted	102	0.9975	-3.27	34.5	20.64	78	SYBR						Unknown	Sample 1	Tgfb1
G11		Wingless-related MMTV integration site 3A	Wnt3a	Mus musculus	Description Not Available	Wnt3a	NC_000077.6,NT_096135.6	Mm.1367	ENSMUSG00000009900	qMmuCID0005162	22416	ENSMUST00000010044	GAGTGCTCAGAGAGGAGTACTGGGGTCCCACAGCCAAGGACCACCAGATCGGGTAGCTGCCCAGAGCCTGCTTCAGGCTGCAGAGCACTAAGAGGTATCCGAGAGG	106	11:59275325-59290655	Intron-spanning	desalted	100	0.9998	-3.33	34.87	38.67	77	SYBR						Unknown	Sample 1	Wnt3a
G12		PrimePCR RNA Quality Assay	RQ2	Mus musculus						qMmuCtlD0001002							desalted	null	null	null	null	null	null	SYBR						Positive Control	Sample 1	RQ2
H1		Bone gamma carboxyglutamate protein	Bglap	Mus musculus	Description Not Available	Bglap	NC_000069.6,NT_039240.8	Mm.389459	ENSMUSG00000074483	qMmuCED0041364	12096	ENSMUST00000098496 ENSMUST00000025434 ENSMUST00000163367 ENSMUST00000030010 ENSMUST00000160641 ENSMUST00000112068 ENSMUST00000161865 ENSMUST00000112064 ENSMUST00000106237 ENSMUST00000033051 ENSMUST00000177111 ENSMUST00000107543 ENSMUST00000107542 ENSMUST00000075523 ENSMUST00000098956 ENSMUST00000076048 ENSMUST00000116349	TGTGAGGTCAGAGAGACAGAGCGCAGCCAGGGTCAGCAGAGTGAGCAGAAAGATGGTCCTCATGGTG	67	3:88384192-88384433	exonic	desalted	91	0.9996	-3.55	38.24	30.42	82	SYBR						Unknown	Sample 1	Bglap
H2		Colony stimulating factor 2 (granulocyte-macrophage)	Csf2	Mus musculus	Description Not Available	Csf2	NC_000077.6,NT_096135.6	Mm.4922	ENSMUSG00000018916	qMmuCED0025728	12981	ENSMUST00000019060	AAAGCAGCAGTCTGAGAAGCTGGATTCAGAGCTGGCCTGGGCTTCCTCATTTTTGGCCTGGTTTTTTGCATTCAAAGGGGATATCAGTCAGAAAGGTTTTAAGGCTGTCTATGAAATCCGCATAGGTGGTAAC	133	11:54247516-54247678	Exonic	desalted	97	0.9994	-3.4	35.37	41.55	82.5	SYBR						Unknown	Sample 1	Csf2
H3		Fucosyltransferase 1	Fut1	Mus musculus	This gene is one of three genes in mouse which encode a galactoside 2-L-fucosyltransferase. These genes differ in their developmental- and tissue-specific expression. The encoded type II membrane protein is anchored in the Golgi apparatus and controls the final step in the creation of alpha (12) fucosylated carbhohydrates by the addition of a terminal fucose in an alpha (12) linkage. This enzyme …	Fut1	NC_000073.6,NT_187035.1	Mm.56933	ENSMUSG00000008461	qMmuCED0025718	14343	ENSMUST00000008605	TGGTCTGACTCATCAGAAGTCAGCCATCCATGTCTCTATGCTTTGGTGTATGTCTGTGGTAGCC	64	7:45619726-45619819	Exonic	desalted	99	0.9997	-3.34	35.48	24.77	79.5	SYBR						Unknown	Sample 1	Fut1
H4		Glucuronidase, beta	Gusb	Mus musculus	Description Not Available	Gusb	NC_000071.6,NT_039314.8	Mm.3317	ENSMUSG00000025534	qMmuCED0004608	110006	ENSMUST00000026613 ENSMUST00000111308	GTGTCAGTCTTGTAGACGATGGTCCCCGGCGGAAGGGTATGAGGGGTCAGTGTGTTGTTGATGGCAATCGTGATCCGGC	79	5:130000361-130000469	Exonic	desalted	101	0.9999	-3.3	35.6	19.64	83.5	SYBR						Unknown	Sample 1	Gusb
H5		Insulin-like growth factor 1	Igf1	Mus musculus	Description Not Available	Igf1	NC_000076.6,NT_039500.8	Mm.268521	ENSMUSG00000020053	qMmuCID0005726	16000	ENSMUST00000122386 ENSMUST00000095360 ENSMUST00000105300 ENSMUST00000121952 ENSMUST00000126490 ENSMUST00000062862 ENSMUST00000121161 ENSMUST00000122100	GGTGGATGCTCTTCAGTTCGTGTGTGGACCGAGGGGCTTTTACTTCAACAAGCCCACAGGCTATGGCTCCAGCATTCGGAGGGCACCTCAGACAGGCATTGTGGATGAGTGTTGCTT	117	10:87864838-87913715	Intron-spanning	desalted	97	0.9997	-3.41	35.21	21.24	85.5	SYBR						Unknown	Sample 1	Igf1
H6		Integrin beta 1 (fibronectin receptor beta)	Itgb1	Mus musculus	Description Not Available	Itgb1	NC_000074.6,NT_078575.7	Mm.263396	ENSMUSG00000025809	qMmuCID0025761	16412	ENSMUST00000090006	GCTAATCATCGATGCCTACAACTCTCTTTCTTCAGAAGTCATTCTGGAAAATAGCAAATTGCCAGACGGAGTAAC	75	8:128717651-128720072	Intron-spanning	desalted	100	0.9995	-3.33	34.9	17.43	78	SYBR						Unknown	Sample 1	Itgb1
H7		Matrix metallopeptidase 2	Mmp2	Mus musculus	Description Not Available	Mmp2	NC_000074.6,NT_078575.7	Mm.29564	ENSMUSG00000031740	qMmuCID0021124	17390	ENSMUST00000034187	TGGCCAACTACAACTTCTTCCCCCGCAAGCCCAAGTGGGACAAGAACCAGATCACATACAGGATCATTGGTTACACACCTGAC	83	8:92830761-92831710	Intron-spanning	desalted	99	0.9994	-3.35	35.92	19.52	81.5	SYBR						Unknown	Sample 1	Mmp2
H8		POU domain, class 5, transcription factor 1	Pou5f1	Mus musculus	Description Not Available	Pou5f1	NC_000083.6,NT_039649.8,NT_039662.3,NT_187027.1	Mm.17031	ENSMUSG00000024406	qMmuCED0025033	18999	ENSMUST00000173805 ENSMUST00000025271 ENSMUST00000173256 ENSMUST00000174207 ENSMUST00000174782 ENSMUST00000172651 ENSMUST00000173934	AAGCGAACTAGCATTGAGAACCGTGTGAGGTGGAGTCTGGAGACCATGTTTCTGAAGTGCCCGAAGCCCTCCCTACAGCAGATCACTCACATC	93	17:35510015-35510137	Exonic	desalted	101	0.9997	-3.31	34.91	31.1	83.5	SYBR						Unknown	Sample 1	Pou5f1
H9		MAD homolog 4 (Drosophila)	Smad4	Mus musculus	Description Not Available	Smad4	NC_000084.6,NT_039674.8	Mm.100399	ENSMUSG00000024515	qMmuCID0017546	17128	ENSMUST00000025393 ENSMUST00000114939	GGCATAGATCACATGAGGAAATCCTTTCCGACCAGCCACCTGAAGTCGTCCATCCAATGTTCTCTGTATGGTGACACACT	80	18:73675903-73677729	Intron-spanning	desalted	107	0.9991	-3.17	34.43	20.27	81	SYBR						Unknown	Sample 1	Smad4
H10		Transforming growth factor, beta 3	Tgfb3	Mus musculus	Description Not Available	Tgfb3	NC_000078.6,NT_039551.8	Mm.3992	ENSMUSG00000021253	qMmuCID0017500	21809	ENSMUST00000003687	GCCATGGTCATCTTCATTGTCCACTCCTTTGAATTTGATTTCCATCACCTCATGAACATTTTCCAGTATGTCTCCATTGG	80	12:86062172-86063902	Intron-spanning	desalted	101	0.9974	-3.29	34.41	22.3	78	SYBR						Unknown	Sample 1	Tgfb3
H11		Zinc finger protein 42	Zfp42	Mus musculus	Description Not Available	Zfp42	NC_000074.6,NT_039460.8	Mm.285848	ENSMUSG00000051176	qMmuCID0008767	22702	ENSMUST00000082120	CCCAGCTCTTAGTCCATTTCTCTAATGCCCACAGCGATGCGATGCGCTCTACCTATTTCCTCCTTGGTTTCCTTTC	76	8:43304513-43306899	Intron-spanning	desalted	101	0.9998	-3.29	34.61	33.34	80.5	SYBR						Unknown	Sample 1	Zfp42
H12		PrimePCR Reverse Transcription Control Assay	RT	Mus musculus						qMmuCtlD0001001							desalted	null	null	null	null	null	null	SYBR						Positive Control	Sample 1	RT
[truncated: 3 more columns]

## Sheet: Raw Array Data
Target	Sample	Mean Cq	Normalized Expression	Relative Normalized Expression	Regulation	Compared to Regulation Threshold
Abcb1a	D1	31.19	0.00539	1	1	No change
Abcb1a	mAo	32.24	0.00118	0.2181	-4.58504	Down regulated				Differential expression
Actb	D1	19.11	23.3885	1	1	No change				No expression in either mAo or D1
Actb	mAo	17.26	37.9046	1.62065	1.62065	No change				No expression in mAo
Alcam	D1	28.45	0.03619	1	1	No change				No expression in D1
Alcam	mAo	26.17	0.07892	2.18106	2.18106	No change				Equivalent expression
Anpep	D1	29.01	0.02454	1	1	No change				Reference gene
Anpep	mAo	26.68	0.05546	2.2597	2.2597	No change
Anxa5	D1	22.35	2.47475	1	1	No change
Anxa5	mAo	20.06	5.44352	2.19962	2.19962	No change
B2m	D1	20.78	7.35363	1	1	No change
B2m	mAo	19.29	9.30243	1.26501	1.26501	No change
Bdnf	D1	26.51	0.13828	1	1	No change
Bdnf	mAo	23.06	0.68154	4.9288	4.9288	Up regulated	(+4.93)
Bglap	D1	21.56	4.2889	1	1	No change	POS
Bglap	mAo	30.58	0.00371	0.00087	-1155.56	Down regulated	NEG
Bmp2	D1	29.39	0.01884	1	1	No change	POS
Bmp2	mAo	N/A	N/A	N/A	N/A	No change	NEG
Bmp4	D1	25.25	0.33187	1	1	No change
Bmp4	mAo	24.27	0.2948	0.8883	-1.12575	No change
Bmp6	D1	34.14	0.0007	1	1	No change
Bmp6	mAo	30.69	0.00343	4.9211	4.9211	Up regulated
Bmp7	D1	N/A	N/A	N/A	N/A	No change
Bmp7	mAo	N/A	N/A	N/A	N/A	No change
Casp3	D1	26.59	0.13078	1	1	No change
Casp3	mAo	24.84	0.19808	1.51463	1.51463	No change
Cd44	D1	23.31	1.27404	1	1	No change
Cd44	mAo	22.68	0.88471	0.69441	-1.44007	No change
Col1a1	D1	21	6.33049	1	1	No change
Col1a1	mAo	18.25	19.1936	3.03194	3.03194	Up regulated	(+3.03)
Csf2	D1	33.66	0.00098	1	1	No change
Csf2	mAo	34.72	0.00021	0.21524	-4.64604	Down regulated
Csf3	D1	33.4	0.00117	1	1	No change
Csf3	mAo	32.59	0.00092	0.78903	-1.26738	No change
Ctnnb1	D1	22.14	2.86484	1	1	No change
Ctnnb1	mAo	20.31	4.60309	1.60675	1.60675	No change
Egf	D1	N/A	N/A	N/A	N/A	No change
Egf	mAo	N/A	N/A	N/A	N/A	No change
Eng	D1	32.23	0.00263	1	1	No change	NEG
Eng	mAo	22.93	0.74524	283.198	283.198	Up regulated	POS
Erbb2	D1	28.73	0.02982	1	1	No change
Erbb2	mAo	26.18	0.07845	2.63103	2.63103	No change
Fgf10	D1	27.21	0.08544	1	1	No change
Fgf10	mAo	25.94	0.09274	1.08548	1.08548	No change
Fgf2	D1	30.15	0.01111	1	1	No change	NEG
Fgf2	mAo	25.42	0.1331	11.9762	11.9762	Up regulated	POS
Fut1	D1	33.97	0.00079	1	1	No change
Fut1	mAo	35.4	0.00013	0.16768	-5.96357	Down regulated
FUT4	D1	33.21	0.00133	1	1	No change
FUT4	mAo	30.33	0.00443	3.32949	3.32949	Up regulated
Fzd9	D1	29.62	0.016	1	1	No change	POS
Fzd9	mAo	30.68	0.00347	0.21665	-4.61567	Down regulated	NEG
Gapdh	D1	21.14	N/A	N/A	N/A	No change	REF
Gapdh	mAo	18.98	N/A	N/A	N/A	No change	REF
Gdf15	D1	24.66	0.49898	1	1	No change
Gdf15	mAo	23.96	0.36663	0.73476	-1.36098	No change
Gdf5	D1	N/A	N/A	N/A	N/A	No change
Gdf5	mAo	N/A	N/A	N/A	N/A	No change
Gdf6	D1	33.2	0.00134	1	1	No change
Gdf6	mAo	33.15	0.00063	0.46569	-2.14735	No change
Gdf7	D1	31.19	0.00541	1	1	No change	NEG
Gdf7	mAo	28.94	0.0116	2.14436	2.14436	No change	POS
gDNA	D1	33.34	0.00103	1	1	No change
gDNA	mAo	33.09	0.00049	0.47742	-2.09461	No change
Gtf3a	D1	25.96	0.20316	1	1	No change
Gtf3a	mAo	24.23	0.30342	1.49355	1.49355	No change
Gusb	D1	26.74	0.11813	1	1	No change
Gusb	mAo	24.19	0.31113	2.63366	2.63366	No change
Hat1	D1	24.64	0.50781	1	1	No change
Hat1	mAo	24.61	0.23244	0.45774	-2.18466	No change
Hdac1	D1	24.9	0.42184	1	1	No change
Hdac1	mAo	22.88	0.76994	1.82521	1.82521	No change
Hgf	D1	32.2	0.00268	1	1	No change	NEG
Hgf	mAo	29.4	0.00844	3.14861	3.14861	Up regulated	POS
Hnf1a	D1	37.99	5e-05	1	1	No change
Hnf1a	mAo	N/A	N/A	N/A	N/A	No change
Hprt	D1	24.13	N/A	N/A	N/A	No change	REF
Hprt	mAo	23.28	N/A	N/A	N/A	No change	REF
Hsp90ab1	D1	21.29	5.14582	1	1	No change
Hsp90ab1	mAo	19.72	6.91059	1.34295	1.34295	No change
Icam1	D1	N/A	N/A	N/A	N/A	No change
Icam1	mAo	31.72	0.00168	N/A	N/A	No change
Ifng	D1	N/A	N/A	N/A	N/A	No change
Ifng	mAo	N/A	N/A	N/A	N/A	No change
Igf1	D1	36.48	0.00014	1	1	No change	NEG
Igf1	mAo	24.23	0.30308	2187.92	2187.92	Up regulated	POS
Il10	D1	N/A	N/A	N/A	N/A	No change
Il10	mAo	N/A	N/A	N/A	N/A	No change
IL1b	D1	N/A	N/A	N/A	N/A	No change
IL1b	mAo	N/A	N/A	N/A	N/A	No change
Il6	D1	32.04	0.003	1	1	No change	NEG
Il6	mAo	28.38	0.01709	5.68792	5.68792	Up regulated	POS
Ins2	D1	34.13	0.0007	1	1	No change
Ins2	mAo	34.62	0.00023	0.32096	-3.11565	Down regulated
Itga6	D1	26.41	0.07318	1	1	No change
Itga6	mAo	26.6	0.02251	0.30759	-3.25104	Down regulated	(-3.25)
Itgav	D1	25.17	0.34987	1	1	No change
Itgav	mAo	22.57	0.95559	2.73129	2.73129	No change
Itgax	D1	N/A	N/A	N/A	N/A	No change
Itgax	mAo	39.67	1e-05	N/A	N/A	No change
Itgb1	D1	22.5	2.2309	1	1	No change
Itgb1	mAo	20.3	4.62992	2.07537	2.07537	No change
Jag1	D1	28.8	0.02825	1	1	No change
Jag1	mAo	23.19	0.62473	22.111	22.111	Up regulated	(+22.11)
Kat2b	D1	27.33	0.07819	1	1	No change
Kat2b	mAo	24.09	0.33421	4.27424	4.27424	Up regulated	(+4.27)
Kdr	D1	N/A	N/A	N/A	N/A	No change
Kdr	mAo	32.6	0.00091	N/A	N/A	No change
Kitl	D1	25.13	0.35916	1	1	No change
Kitl	mAo	23.01	0.70762	1.9702	1.9702	No change
Lif	D1	32.19	0.00269	1	1	No change	NEG
Lif	mAo	29.32	0.00887	3.29121	3.29121	Up regulated	POS
Mcam	D1	35.17	0.00034	1	1	No change	NEG
Mcam	mAo	26.57	0.05988	175.404	175.404	Up regulated	POS
Mitf	D1	28.61	0.03223	1	1	No change
Mitf	mAo	27.01	0.0442	1.3714	1.3714	No change
Mmp2	D1	31.69	0.00383	1	1	No change	NEG
Mmp2	mAo	22.08	1.34795	352.39	352.39	Up regulated	POS
Nes	D1	38.29	4e-05	1	1	No change	NEG
Nes	mAo	26.31	0.07144	1808.73	1808.73	Up regulated	POS
Ngfr	D1	N/A	N/A	N/A	N/A	No change
Ngfr	mAo	36.98	4e-05	N/A	N/A	No change
Notch1	D1	30.18	0.01091	1	1	No change	NEG
Notch1	mAo	26.05	0.08583	7.86622	7.86622	Up regulated	POS
Nt5e	D1	25.49	0.28046	1	1	No change	POS
Nt5e	mAo	31	0.00278	0.0099	-100.984	Down regulated	NEG
Nudt6	D1	29.2	0.02144	1	1	No change
Nudt6	mAo	28.48	0.01597	0.74494	-1.34239	No change
PCR	D1	38.73	2e-05	1	1	No change		PCR control ommitted from both samples
PCR	mAo	N/A	N/A	N/A	N/A	No change
Pdgfrb	D1	26.19	0.17271	1	1	No change
Pdgfrb	mAo	22.19	1.24576	7.21312	7.21312	Up regulated	(+7.21)
Pigs	D1	26.87	0.10825	1	1	No change
Pigs	mAo	24.6	0.23399	2.16155	2.16155	No change
Pou5f1	D1	33.63	0.00099	1	1	No change
Pouf5	mAo	35.6	0.00011	N/A	N/A	No change
Pparg	D1	26.4	0.14927	1	1	No change
Pparg	mAo	28.27	0.01838	0.12311	-8.12267	Down regulated	(-8.12)
Prom1	D1	N/A	N/A	N/A	N/A	No change
Prom1	mAo	N/A	N/A	N/A	N/A	No change
Ptk2	D1	25.34	0.31148	1	1	No change
Ptk2	mAo	23.27	0.58953	1.89268	1.89268	No change
Ptprc	D1	36.2	0.00017	1	1	No change
Ptprc	mAo	37.68	3e-05	0.16183	-6.1792	Down regulated
Rhoa	D1	23.19	1.38595	1	1	No change
Rhoa	mAo	21.13	2.59713	1.8739	1.8739	No change
RQ1	D1	26.39	0.12766	1	1	No change	RQ1 and RQ2 loaded only for D1 sample
RQ1	mAo	N/A	N/A	N/A	N/A	No change
RQ2	D1	26.55	0.11406	1	1	No change
RQ2	mAo	N/A	N/A	N/A	N/A	No change
RT	D1	N/A	N/A	N/A	N/A	No change
RT	mAo	N/A	N/A	N/A	N/A	No change
Runx2	D1	24.72	0.47775	1	1	No change
Runx2	mAo	26.43	0.06583	0.13779	-7.25762	Down regulated	(-7.26)
Slc17a5	D1	28.03	0.04834	1	1	No change
Slc17a5	mAo	26.26	0.07446	1.54018	1.54018	No change
Smad4	D1	25.42	0.29402	1	1	No change
Smad4	mAo	23.51	0.50066	1.70284	1.70284	No change
Smurf1	D1	25.37	0.30471	1	1	No change
Smurf1	mAo	24.93	0.18644	0.61186	-1.63437	No change
Smurf2	D1	25.21	0.34176	1	1	No change
Smurf2	mAo	24.06	0.33994	0.99467	-1.00536	No change
Sox2	D1	29.01	0.02451	1	1	No change	POS
Sox2	mAo	35.27	0.00014	0.00585	-170.846	Down regulated	NEG
Sox9	D1	27.62	0.06426	1	1	No change
Sox9	mAo	24.8	0.20402	3.17484	3.17484	Up regulated	(+3.17)
Tbp	D1	25.7	N/A	N/A	N/A	No change	REF
Tbp	mAo	25.26	N/A	N/A	N/A	No change	REF
Tbx5	D1	N/A	N/A	N/A	N/A	No change
Tbx5	mAo	N/A	N/A	N/A	N/A	No change
Tert	D1	32.8	0.00177	1	1	No change
Tert	mAo	30	0.00555	3.13724	3.13724	Up regulated
Tgfb1	D1	26.59	0.13114	1	1	No change
Tgfb1	mAo	24.46	0.25852	1.97135	1.97135	No change
Tgfb3	D1	27.38	0.07592	1	1	No change
Tgfb3	mAo	24.41	0.26738	3.52191	3.52191	Up regulated	(+3.52)
Thy1	D1	39.6	2e-05	1	1	No change	NEG
Thy1	mAo	24.92	0.18763	11840.8	11840.8	Up regulated	POS
Tnf	D1	34.06	0.00074	1	1	No change
Tnf	mAo	36.23	7e-05	0.10032	-9.96803	Down regulated
Vcam1	D1	30.28	0.01018	1	1	No change	NEG
Vcam1	mAo	23.79	0.40973	40.2379	40.2379	Up regulated	POS
Vegfa	D1	24.14	0.71756	1	1	No change
Vegfa	mAo	24.06	0.34189	0.47646	-2.09883	No change
Vim	D1	19.95	13.0839	1	1	No change
Vim	mAo	16.46	66.1013	5.05211	5.05211	Up regulated	(+5.05)
Vwf	D1	34.24	0.00065	1	1	No change
Vwf	mAo	36.22	7e-05	0.11458	-8.72773	Down regulated
Wnt3a	D1	N/A	N/A	N/A	N/A	No change
Wnt3a	mAo	N/A	N/A	N/A	N/A	No change
Zfp42	D1	34.01	0.00077	1	1	No change
Zfp42	mAo	34.74	0.00021	0.27098	-3.69035	Down regulated

## Sheet: Summary of expression diffs
	ATP-binding cassette, sub-family B (MDR/TAP), member 1A	Abcb1a			Differential Expression		mAo/D1			No Expression in either mAo or D1
	Actin, beta	Actb			Brain derived neurotrophic factor	Bdnf	(+4.93)			ATP-binding cassette, sub-family B (MDR/TAP), member 1A	Abcb1a
	Activated leukocyte cell adhesion molecule	Alcam			Bone gamma carboxyglutamate protein	Bglap	(-/+)			Bone morphogenetic protein 6	Bmp6
	Alanyl (membrane) aminopeptidase	Anpep			Bone morphogenetic protein 2	Bmp2	(-/+)			Bone morphogenetic protein 7	Bmp7
	Annexin A5	Anxa5			Collagen, type I, alpha 1	Col1a1	(+3.03)			Colony stimulating factor 2 (granulocyte-macrophage)	Csf2
	Beta-2 microglobulin	B2m			Endoglin	Eng	(+/-)			Colony stimulating factor 3 (granulocyte)	Csf3
	Brain derived neurotrophic factor	Bdnf			Fibroblast growth factor 2	Fgf2	(+/-)			Epidermal growth factor	Egf
	Bone gamma carboxyglutamate protein	Bglap			Frizzled homolog 9 (Drosophila)	Fzd9	(-/+)			Fucosyltransferase 1	Fut1
	Bone morphogenetic protein 2	Bmp2			Growth differentiation factor 7	Gdf7	(+/-)			Fucosyltransferase 4	Fut4
	Bone morphogenetic protein 4	Bmp4			Hepatocyte growth factor	Hgf	(+/-)			Growth differentiation factor 5	Gdf5
	Bone morphogenetic protein 6	Bmp6			Insulin-like growth factor 1	Igf1	(+/-)			Growth differentiation factor 6	Gdf6
	Bone morphogenetic protein 7	Bmp7			Interleukin 6	Il6	(+/-)			HNF1 homeobox A	Hnf1a
	Caspase 3	Casp3			Integrin alpha 6	Itga6	(-3.25)			Intercellular adhesion molecule 1	Icam1
	CD44 antigen	Cd44			Jagged 1	Jag1	22.11			Interferon gamma	Ifng
	Collagen, type I, alpha 1	Col1a1			K(lysine) acetyltransferase 2B	Kat2b	4.27			Interleukin 10	Il10
	Colony stimulating factor 2 (granulocyte-macrophage)	Csf2			Leukemia inhibitory factor	Lif	(+/-)			Interleukin 1 beta	Il1b
	Colony stimulating factor 3 (granulocyte)	Csf3			Melanoma cell adhesion molecule	Mcam	(+/-)			Insulin II	Ins2
	Catenin (cadherin associated protein), beta 1	Ctnnb1			Matrix metallopeptidase 2	Mmp2	(+/-)			Integrin alpha X	Itgax
	Epidermal growth factor	Egf			Nestin	Nes	(+/-)			Kinase insert domain protein receptor	Kdr
	Endoglin	Eng			Notch gene homolog 1 (Drosophila)	Notch1	(+/-)			Nerve growth factor receptor (TNFR superfamily, member 16)	Ngfr
	V-erb-b2 erythroblastic leukemia viral oncogene homolog 2, neuro/glioblastoma derived oncogene homolog (avian)	Erbb2			5' nucleotidase, ecto	Nt5e	(-/+)			POU domain, class 5, transcription factor 1	Pou5f1
	Fibroblast growth factor 10	Fgf10			Platelet derived growth factor receptor, beta polypeptide	Pdgfrb	7.21			Prominin 1	Prom1
	Fibroblast growth factor 2	Fgf2			Peroxisome proliferator activated receptor gamma	Pparg	(-8.12)			Protein tyrosine phosphatase, receptor type, C	Ptprc
	Fucosyltransferase 1	Fut1			Runt related transcription factor 2	Runx2	(-7.26)			T-box 5	Tbx5
	Fucosyltransferase 4	Fut4			SRY-box containing gene 2	Sox2	(-/+)			Telomerase reverse transcriptase	Tert
	Frizzled homolog 9 (Drosophila)	Fzd9			SRY-box containing gene 9	Sox9	3.17			Tumor necrosis factor	Tnf
	Glyceraldehyde-3-phosphate dehydrogenase	Gapdh			Transforming growth factor, beta 3	Tgfb3	3.52			Von Willebrand factor homolog	Vwf
	Growth differentiation factor 15	Gdf15			Thymus cell antigen 1, theta	Thy1	(+/-)			Wingless-related MMTV integration site 3A	Wnt3a
	Growth differentiation factor 5	Gdf5			Vascular cell adhesion molecule 1	Vcam1	(+/-)			Zinc finger protein 42	Zfp42
	Growth differentiation factor 6	Gdf6			Vimentin	Vim	5.05
	Growth differentiation factor 7	Gdf7
	PrimePCR DNA Contamination Control Assay	gDNA
	General transcription factor III A	Gtf3a
	Glucuronidase, beta	Gusb			No Expression mAo					No expression D1
	Histone aminotransferase 1	Hat1			Bone gamma carboxyglutamate protein	Bglap				Endoglin	Eng
	Histone deacetylase 1	Hdac1			Bone morphogenetic protein 2	Bmp2				Fibroblast growth factor 2	Fgf2
	Hepatocyte growth factor	Hgf			Frizzled homolog 9 (Drosophila)	Fzd9				Hepatocyte growth factor	Hgf
	HNF1 homeobox A	Hnf1a			5' nucleotidase, ecto	Nt5e				Insulin-like growth factor 1	Igf1
	Hypoxanthine guanine phosphoribosyl transferase	Hprt			SRY-box containing gene 2	Sox2				Interleukin 6	Il6
	Heat shock protein 90 alpha (cytosolic), class B member 1	Hsp90ab1								Leukemia inhibitory factor	Lif
	Intercellular adhesion molecule 1	Icam1								Melanoma cell adhesion molecule	Mcam
	Interferon gamma	Ifng								Matrix metallopeptidase 2	Mmp2
	Insulin-like growth factor 1	Igf1			Equivalent Expresison					Nestin	Nes
	Interleukin 10	Il10			Actin, beta	Actb				Notch gene homolog 1 (Drosophila)	Notch1
	Interleukin 1 beta	Il1b			Activated leukocyte cell adhesion molecule	Alcam				Thymus cell antigen 1, theta	Thy1
	Interleukin 6	Il6			Alanyl (membrane) aminopeptidase	Anpep				Vascular cell adhesion molecule 1	Vcam1
	Insulin II	Ins2			Annexin A5	Anxa5
	Integrin alpha 6	Itga6			Beta-2 microglobulin	B2m
	Integrin alpha V	Itgav			Bone morphogenetic protein 4	Bmp4
	Integrin alpha X	Itgax			Caspase 3	Casp3
	Integrin beta 1 (fibronectin receptor beta)	Itgb1			CD44 antigen	Cd44
	Jagged 1	Jag1			Catenin (cadherin associated protein), beta 1	Ctnnb1
	K(lysine) acetyltransferase 2B	Kat2b			V-erb-b2 erythroblastic leukemia viral oncogene homolog 2, neuro/glioblastoma derived oncogene homolog (avian)	Erbb2
	Kinase insert domain protein receptor	Kdr			Fibroblast growth factor 10	Fgf10
	Kit ligand	Kitl			Growth differentiation factor 15	Gdf15
	Leukemia inhibitory factor	Lif			General transcription factor III A	Gtf3a
	Melanoma cell adhesion molecule	Mcam			Glucuronidase, beta	Gusb
	Microphthalmia-associated transcription factor	Mitf			Histone aminotransferase 1	Hat1
	Matrix metallopeptidase 2	Mmp2			Histone deacetylase 1	Hdac1
	Nestin	Nes			Hypoxanthine guanine phosphoribosyl transferase	Hprt
	Nerve growth factor receptor (TNFR superfamily, member 16)	Ngfr			Heat shock protein 90 alpha (cytosolic), class B member 1	Hsp90ab1
	Notch gene homolog 1 (Drosophila)	Notch1			Integrin alpha V	Itgav
	5' nucleotidase, ecto	Nt5e			Integrin beta 1 (fibronectin receptor beta)	Itgb1
	Nudix (nucleoside diphosphate linked moiety X)-type motif 6	Nudt6			Kit ligand	Kitl
	PrimePCR Positive Control Assay	PCR			Microphthalmia-associated transcription factor	Mitf
	Platelet derived growth factor receptor, beta polypeptide	Pdgfrb			Nudix (nucleoside diphosphate linked moiety X)-type motif 6	Nudt6
	Phosphatidylinositol glycan anchor biosynthesis, class S	Pigs			Phosphatidylinositol glycan anchor biosynthesis, class S	Pigs
	POU domain, class 5, transcription factor 1	Pou5f1			Prominin 1	Prom1
	Peroxisome proliferator activated receptor gamma	Pparg			PTK2 protein tyrosine kinase 2	Ptk2
	Prominin 1	Prom1			Ras homolog gene family, member A	Rhoa
	PTK2 protein tyrosine kinase 2	Ptk2			Solute carrier family 17 (anion/sugar transporter), member 5	Slc17a5
	Protein tyrosine phosphatase, receptor type, C	Ptprc			MAD homolog 4 (Drosophila)	Smad4
	Ras homolog gene family, member A	Rhoa			SMAD specific E3 ubiquitin protein ligase 1	Smurf1
	PrimePCR RNA Quality Assay	RQ1			SMAD specific E3 ubiquitin protein ligase 2	Smurf2
	PrimePCR RNA Quality Assay	RQ2			Transforming growth factor, beta 1	Tgfb1
	PrimePCR Reverse Transcription Control Assay	RT			Vascular endothelial growth factor A	Vegfa
	Runt related transcription factor 2	Runx2
	Solute carrier family 17 (anion/sugar transporter), member 5	Slc17a5
	MAD homolog 4 (Drosophila)	Smad4
	SMAD specific E3 ubiquitin protein ligase 1	Smurf1
	SMAD specific E3 ubiquitin protein ligase 2	Smurf2
	SRY-box containing gene 2	Sox2
	SRY-box containing gene 9	Sox9
	TATA box binding protein	Tbp
	T-box 5	Tbx5
	Telomerase reverse transcriptase	Tert
	Transforming growth factor, beta 1	Tgfb1
	Transforming growth factor, beta 3	Tgfb3
	Thymus cell antigen 1, theta	Thy1
	Tumor necrosis factor	Tnf
	Vascular cell adhesion molecule 1	Vcam1
	Vascular endothelial growth factor A	Vegfa
	Vimentin	Vim
	Von Willebrand factor homolog	Vwf
	Wingless-related MMTV integration site 3A	Wnt3a
	Zinc finger protein 42	Zfp42
